# Supplementary material for: Utilization of Molecular Dynamics Simulation Coupled with Experimental Assays to Optimize Biocompatibility of an Electrospun PCL/PVA Scaffold
Source: PLoS One. 2017 Jan 24;12(1):e0169451. doi: 10.1371/journal.pone.0169451 (PMC5261812; doi:10.1371/journal.pone.0169451)
Supplement: S1 Table — (XLSX) [file pone.0169451.s002.xlsx]

## Sheet: Sheet1
		Fibronectin
	all values in kcal/mol
		PCL0	PCL10	PCL30	PCL50	PCL70	PCL100
	Protein	175.131	175.131	175.131	175.131	175.131	175.131				175.131
	total	152.089	143.687	87.2699	109.482	30.1096	42.8018				62
	total	23.0416	31.444	87.861	65.6486	145.021	132.329
		Collagen
	all values in kcal/mol
		PCL0	PCL10	PCL30	PCL50	PCL70	PCL100
	Protein	275.26	275.26	275.26	275.26	275.26	275.26
	total	251.339	229.839	124.113	43.4452	19.7259	38.3858
	total	23.9214	45.4213	151.147	231.815	255.534	236.874
